# Supplementary material for: Sex Plays a Multifaceted Role in Asthma Pathogenesis
Source: Biomolecules. 2022 Apr 29;12(5):650. doi: 10.3390/biom12050650 (PMC9138801; doi:10.3390/biom12050650)
Supplement: Supplementary file 1 [file biomolecules-12-00650-s001.zip]

Archive with 1 entries (1 files):
- biomolecules-1656925-supplementary.pdf
